# Supplementary material for: The Role of Coping Behavior in Healthcare Workers' Distress and Somatization During the COVID-19 Pandemic
Source: Front Psychol. 2021 Jul 23;12:684618. doi: 10.3389/fpsyg.2021.684618 (PMC8342849; doi:10.3389/fpsyg.2021.684618)
Supplement: Supplementary file 3 [file Table_1.xlsx]

## Sheet: Sheet1
Correlations
		P3_1	P3_2	P3_3	P3_4	P3_5	P3_6	P3_7	P3_8	P3_9	P3_10	P3_11	P3_12	P3_13	P3_14	P3_15	P3_16	P3_17	P3_18	P3_19	P3_20	P3_21	P3_22	P3_23	P3_24	P3_25	P3_26	P3_27	P3_28	P3_29	P3_30	P3_31	P3_32	P3_33
P3_2	Pearson Correlation	.089**
	Sig. (2-tailed)	0.000950594
	N	1376
P3_3	Pearson Correlation	0.0188369	.152**
	Sig. (2-tailed)	0.485071	1.62693e-08
	N	1376	1376
P3_4	Pearson Correlation	-0.0268922	0.0304273	.320**
	Sig. (2-tailed)	0.318849	0.259354	4.77891e-34
	N	1376	1376	1376
P3_5	Pearson Correlation	0.0214366	.094**	.189**	.180**
	Sig. (2-tailed)	0.426877	0.000463064	1.39075e-12	1.61373e-11
	N	1376	1376	1376	1376
P3_6	Pearson Correlation	.118**	-0.0258328	.068*	.103**	.222**
	Sig. (2-tailed)	1.1578e-05	0.338294	0.0114566	0.000126791	7.76079e-17
	N	1376	1376	1376	1376	1376
P3_7	Pearson Correlation	-.128**	-0.021094	-0.0250255	.190**	-0.00321178	-0.0161671
	Sig. (2-tailed)	1.77277e-06	0.434304	0.35361	1.30628e-12	0.905251	0.549036
	N	1376	1376	1376	1376	1376	1376
P3_8	Pearson Correlation	-0.0161572	0.0021929	.056*	.169**	.187**	.133**	.338**
	Sig. (2-tailed)	0.549282	0.935227	0.0385696	3.12144e-10	2.75102e-12	7.30425e-07	5.02097e-38
	N	1376	1376	1376	1376	1376	1376	1376
P3_9	Pearson Correlation	0.0280471	.055*	.062*	.069*	.067*	.106**	.101**	.156**
	Sig. (2-tailed)	0.298502	0.0413534	0.0223053	0.010816	0.0130419	7.99694e-05	0.00018111	5.61448e-09
	N	1376	1376	1376	1376	1376	1376	1376	1376
P3_10	Pearson Correlation	.116**	-.059*	-0.018254	0.0263097	-0.00288889	.284**	0.0468708	.089**	.232**
	Sig. (2-tailed)	1.61815e-05	0.0298098	0.498682	0.329448	0.914738	5.10586e-27	0.0822069	0.000936403	2.49494e-18
	N	1376	1376	1376	1376	1376	1376	1376	1376	1376
P3_11	Pearson Correlation	.102**	0.0126689	.081**	.081**	.169**	.319**	0.0321797	.132**	.114**	.197**
	Sig. (2-tailed)	0.000150945	0.638685	0.00259713	0.00252861	2.63732e-10	6.30865e-34	0.232903	9.61936e-07	2.15647e-05	1.59578e-13
	N	1376	1376	1376	1376	1376	1376	1376	1376	1376	1376
P3_12	Pearson Correlation	0.0236695	0.0428693	.130**	.092**	0.0288239	-0.00284563	0.0517494	.096**	0.00538827	-0.0161417	.108**
	Sig. (2-tailed)	0.380306	0.111948	1.22199e-06	0.000595995	0.285314	0.91601	0.0549645	0.000363007	0.841719	0.549666	6.42587e-05
	N	1376	1376	1376	1376	1376	1376	1376	1376	1376	1376	1376
P3_13	Pearson Correlation	0.049294	.071**	.162**	.138**	.154**	.141**	.108**	.188**	.112**	.114**	.226**	.069*
	Sig. (2-tailed)	0.0675518	0.00823401	1.40806e-09	2.59647e-07	8.58111e-09	1.55443e-07	5.753e-05	2.04941e-12	3.37989e-05	2.37817e-05	2.51303e-17	0.0106453
	N	1376	1376	1376	1376	1376	1376	1376	1376	1376	1376	1376	1376
P3_14	Pearson Correlation	.102**	-0.0331778	0.0209597	.141**	0.0200963	.101**	.106**	.122**	.087**	.116**	.144**	.122**	.133**
	Sig. (2-tailed)	0.000157114	0.218722	0.437237	1.36119e-07	0.456357	0.000163259	8.27258e-05	6.11132e-06	0.00122214	1.47766e-05	7.92938e-08	5.75691e-06	7.25108e-07
	N	1376	1376	1376	1376	1376	1376	1376	1376	1376	1376	1376	1376	1376
P3_15	Pearson Correlation	-0.0476654	.162**	.325**	.156**	.126**	-0.0401481	-0.00907049	.100**	0.0380612	-0.0425304	0.0508395	.084**	.124**	.074**
	Sig. (2-tailed)	0.0771411	1.4204e-09	3.48507e-35	6.68156e-09	2.85402e-06	0.136614	0.736745	0.000189731	0.158218	0.114813	0.0593801	0.00189438	4.24511e-06	0.00595951
	N	1376	1376	1376	1376	1376	1376	1376	1376	1376	1376	1376	1376	1376	1376
P3_16	Pearson Correlation	-0.024509	.079**	.115**	.192**	.055*	.060*	.072**	.175**	0.0473449	-0.00282307	.099**	.175**	.166**	.137**	.306**
	Sig. (2-tailed)	0.363637	0.00347557	1.94488e-05	7.01159e-13	0.0421092	0.0267894	0.00770074	5.57971e-11	0.0791529	0.916673	0.000226807	6.05205e-11	5.5009e-10	3.54831e-07	2.98829e-31
	N	1376	1376	1376	1376	1376	1376	1376	1376	1376	1376	1376	1376	1376	1376	1376
P3_17	Pearson Correlation	.075**	.066*	.108**	0.0171642	0.026824	.106**	-.064*	0.0482953	.059*	.053*	.099**	0.0436544	.122**	.095**	.159**	.088**
	Sig. (2-tailed)	0.0056563	0.0147785	6.24431e-05	0.524668	0.320079	7.95497e-05	0.0169787	0.0733086	0.0298415	0.0477178	0.000232791	0.105525	5.93972e-06	0.000397153	3.00958e-09	0.00109715
	N	1376	1376	1376	1376	1376	1376	1376	1376	1376	1376	1376	1376	1376	1376	1376	1376
P3_18	Pearson Correlation	-.065*	-0.0422677	.100**	.273**	.108**	0.0264859	.171**	.185**	.087**	0.0264184	.135**	.078**	.176**	.140**	.156**	.154**	0.0108704
	Sig. (2-tailed)	0.0156112	0.117074	0.000216013	5.29341e-25	5.67434e-05	0.326218	1.91367e-10	5.04324e-12	0.00125636	0.327452	5.28678e-07	0.00387969	4.4752e-11	1.87125e-07	5.44889e-09	1.02804e-08	0.68704
	N	1376	1376	1376	1376	1376	1376	1376	1376	1376	1376	1376	1376	1376	1376	1376	1376	1376
P3_19	Pearson Correlation	-0.00844614	.067*	.117**	.152**	.169**	.197**	.183**	.137**	.144**	.149**	.180**	-0.0368831	.264**	0.0503292	.067*	.065*	0.0305773	.169**
	Sig. (2-tailed)	0.754261	0.0134165	1.37746e-05	1.32044e-08	2.98652e-10	1.75628e-13	8.98515e-12	3.46576e-07	8.84956e-08	2.95258e-08	1.64348e-11	0.171506	2.28713e-23	0.0619825	0.0128894	0.0161624	0.257012	3.053e-10
	N	1376	1376	1376	1376	1376	1376	1376	1376	1376	1376	1376	1376	1376	1376	1376	1376	1376	1376
P3_20	Pearson Correlation	0.0445503	-0.020778	-0.0162113	0.0310437	-0.047147	.158**	.058*	.091**	.095**	.254**	.107**	-0.0372641	.143**	.087**	-.106**	-.071**	0.027895	0.0203059	.120**
	Sig. (2-tailed)	0.0985577	0.441221	0.547945	0.249822	0.080416	3.88542e-09	0.0324388	0.000776558	0.000446344	1.27819e-21	6.94072e-05	0.167121	9.39232e-08	0.00128489	7.90199e-05	0.00835556	0.301131	0.451673	7.63403e-06
	N	1376	1376	1376	1376	1376	1376	1376	1376	1376	1376	1376	1376	1376	1376	1376	1376	1376	1376	1376
P3_21	Pearson Correlation	.070**	0.0282812	.074**	0.015425	-0.0152211	0.00978932	-0.0118895	-0.00543564	0.0229271	0.00403816	0.0457289	.225**	0.00538653	.074**	.075**	.071**	.123**	.055*	0.00651996	-0.00859396
	Sig. (2-tailed)	0.00979885	0.294485	0.00581148	0.567527	0.572661	0.716748	0.659467	0.840346	0.395432	0.881035	0.089955	2.69364e-17	0.84177	0.00619901	0.00567884	0.00866023	4.38936e-06	0.0395546	0.809061	0.750102
	N	1376	1376	1376	1376	1376	1376	1376	1376	1376	1376	1376	1376	1376	1376	1376	1376	1376	1376	1376	1376
P3_22	Pearson Correlation	.053*	-0.0123469	.076**	.113**	-0.0123955	.110**	.090**	.101**	0.0515339	.168**	.125**	.116**	.188**	.234**	.099**	.062*	.150**	.108**	.070**	.126**	.094**
	Sig. (2-tailed)	0.0474016	0.647236	0.0048912	2.71204e-05	0.645945	4.03584e-05	0.000841878	0.000179432	0.0559846	3.72553e-10	3.19798e-06	1.61432e-05	1.99798e-12	1.23304e-18	0.0002321	0.0209874	2.13366e-08	5.63248e-05	0.00948873	2.58471e-06	0.00048109
	N	1376	1376	1376	1376	1376	1376	1376	1376	1376	1376	1376	1376	1376	1376	1376	1376	1376	1376	1376	1376	1376
P3_23	Pearson Correlation	-0.0356942	-0.013383	.086**	.122**	0.0498437	0.0525112	.056*	.106**	0.0357569	0.015347	.104**	0.00629381	.171**	.066*	0.041981	.068*	.093**	.144**	.089**	.062*	0.0325264	0.026173
	Sig. (2-tailed)	0.185744	0.619889	0.00133278	5.86729e-06	0.0645454	0.0514809	0.0368899	8.75408e-05	0.184971	0.569488	0.000118652	0.815563	1.59499e-10	0.0138444	0.119582	0.0111502	0.000575185	7.43952e-08	0.000974671	0.0206936	0.227906	0.331969
	N	1376	1376	1376	1376	1376	1376	1376	1376	1376	1376	1376	1376	1376	1376	1376	1376	1376	1376	1376	1376	1376	1376
P3_24	Pearson Correlation	-.065*	0.0197637	0.0245194	0.0154732	0.0129742	-0.0384409	0.0420455	-0.0333129	-0.0117077	0.00502762	-0.0113833	-0.025125	0.0213011	0.00248669	-0.0453655	-0.0510321	0.0368237	0.0278345	0.0388232	-0.00519923	0.0247277	-0.00895776	.191**
	Sig. (2-tailed)	0.0162041	0.463845	0.363433	0.566318	0.63062	0.154106	0.119014	0.216851	0.664353	0.852187	0.673107	0.351699	0.429806	0.926572	0.0925407	0.0584217	0.172197	0.302181	0.150049	0.847203	0.359369	0.739898	9.49284e-13
	N	1376	1376	1376	1376	1376	1376	1376	1376	1376	1376	1376	1376	1376	1376	1376	1376	1376	1376	1376	1376	1376	1376	1376
P3_25	Pearson Correlation	.061*	-0.0195014	-0.0125553	-.076**	-.071**	0.00461586	-0.052076	-0.0502286	0.047745	.075**	0.0187287	-0.00847922	-0.0169345	0.049929	-.123**	-.083**	0.00669309	-0.048049	0.0142769	0.042634	.058*	-0.0255283	0.0427032	.213**
	Sig. (2-tailed)	0.0237449	0.4698	0.641697	0.00497465	0.00846544	0.86417	0.0534478	0.0625067	0.0766477	0.00553957	0.487582	0.75333	0.530232	0.0640887	4.51328e-06	0.00201524	0.804093	0.0747882	0.596709	0.113931	0.0312805	0.344019	0.113345	1.34528e-15
	N	1376	1376	1376	1376	1376	1376	1376	1376	1376	1376	1376	1376	1376	1376	1376	1376	1376	1376	1376	1376	1376	1376	1376	1376
P3_26	Pearson Correlation	0.0327916	-0.00631873	-0.0170116	0.00133958	-0.0305282	0.00378634	-0.0425472	-0.0104703	-0.0267975	0.02697	0.0331828	-0.0354787	0.0206271	0.0492944	-0.0135339	0.00522596	.071**	-0.0473426	-.053*	0.0456302	0.0254786	0.0364223	0.0180203	0.00882507	0.0443647
	Sig. (2-tailed)	0.224134	0.814846	0.528362	0.960405	0.257777	0.888403	0.11467	0.69798	0.320556	0.31745	0.218653	0.188415	0.444546	0.0675498	0.615949	0.846427	0.0082244	0.0791677	0.0493878	0.0906514	0.344961	0.176925	0.504197	0.743615	0.0999697
	N	1376	1376	1376	1376	1376	1376	1376	1376	1376	1376	1376	1376	1376	1376	1376	1376	1376	1376	1376	1376	1376	1376	1376	1376	1376
P3_27	Pearson Correlation	0.0246475	0.0206212	0.0284726	-.079**	-0.0452196	0.0143714	-.073**	-.089**	-0.0239441	0.0518265	0.0103657	-0.0421533	-.065*	-0.039349	-.101**	-.072**	-0.00797167	-.121**	-0.0250049	-0.00371361	.056*	0.0235147	0.0326172	.081**	.121**	0.00878968
	Sig. (2-tailed)	0.360929	0.444678	0.291228	0.00337822	0.0935952	0.59428	0.00684453	0.00100589	0.374802	0.054603	0.700852	0.118069	0.0155681	0.144601	0.000181144	0.00735396	0.767657	7.29815e-06	0.354007	0.890533	0.0394271	0.38343	0.226609	0.00269483	6.58859e-06	0.744607
	N	1376	1376	1376	1376	1376	1376	1376	1376	1376	1376	1376	1376	1376	1376	1376	1376	1376	1376	1376	1376	1376	1376	1376	1376	1376	1376
P3_28	Pearson Correlation	0.0400836	.063*	0.0301811	0.00159689	-0.0474155	0.012049	-.065*	-0.00603461	0.00256215	0.0177066	0.0363202	-0.0202798	-0.0148242	.086**	0.0352321	-0.00380981	.079**	-0.00958205	-0.0207782	0.030683	.131**	0.0224313	.058*	.082**	.170**	.370**	.088**
	Sig. (2-tailed)	0.137245	0.0191216	0.26323	0.952807	0.0787058	0.655193	0.0152235	0.82303	0.92435	0.511649	0.178141	0.452255	0.582714	0.00149696	0.191508	0.887716	0.00349535	0.722495	0.441217	0.255371	1.0918e-06	0.405733	0.0309275	0.00238809	2.20797e-10	8.68939e-46	0.00115139
	N	1376	1376	1376	1376	1376	1376	1376	1376	1376	1376	1376	1376	1376	1376	1376	1376	1376	1376	1376	1376	1376	1376	1376	1376	1376	1376	1376
P3_29	Pearson Correlation	0.0471047	.057*	0.0123132	-0.032707	-0.038255	0.0351913	-0.0224462	-0.0200661	0.0134225	.099**	-0.00154732	-.069*	-0.0505886	0.0180192	0.0368079	0.0137798	0.0401777	-.060*	-.083**	.097**	.066*	0.0407267	0.0210536	.099**	.093**	0.0277963	.158**	.069*
	Sig. (2-tailed)	0.0806883	0.034342	0.648136	0.225332	0.15611	0.192023	0.405422	0.457033	0.618858	0.000231578	0.95427	0.0109075	0.0606478	0.504224	0.172382	0.609552	0.136325	0.0256697	0.00209352	0.000321918	0.0139145	0.131047	0.435186	0.000252469	0.000568334	0.302846	3.87865e-09	0.0101637
	N	1376	1376	1376	1376	1376	1376	1376	1376	1376	1376	1376	1376	1376	1376	1376	1376	1376	1376	1376	1376	1376	1376	1376	1376	1376	1376	1376	1376
P3_30	Pearson Correlation	-0.00623772	.069*	-0.0422614	-0.0501719	-0.0442301	0.0384262	-0.04812	-0.0304816	-0.0421647	0.028757	-0.0289753	-0.021797	-0.0478863	-0.0213541	-0.0150815	-0.0275545	0.0322594	-0.040308	-0.0459829	0.0311042	.159**	-0.000838616	-0.0244791	0.0359818	.079**	-0.00447092	.099**	.355**	.090**
	Sig. (2-tailed)	0.817177	0.010041	0.117129	0.0628034	0.101005	0.154264	0.0743588	0.258504	0.11797	0.286435	0.28279	0.419143	0.0757788	0.428657	0.576188	0.307073	0.231748	0.135057	0.0881823	0.248901	2.76912e-09	0.975206	0.364222	0.182222	0.00346653	0.868396	0.000249938	4.25808e-42	0.000833098
	N	1376	1376	1376	1376	1376	1376	1376	1376	1376	1376	1376	1376	1376	1376	1376	1376	1376	1376	1376	1376	1376	1376	1376	1376	1376	1376	1376	1376	1376
P3_31	Pearson Correlation	-0.0203657	0.0124638	.057*	-0.0224446	-0.0358946	0.027581	-0.050307	0.0283984	-0.01169	0.0447201	.066*	.070**	0.0253978	0.0396703	0.0121109	0.010589	.122**	.063*	-0.00122816	-0.0377176	.129**	.089**	.405**	.109**	.111**	-0.00216445	.090**	.093**	.118**	0.029495
	Sig. (2-tailed)	0.450341	0.644127	0.0337937	0.405455	0.183284	0.306607	0.0620979	0.292489	0.66483	0.0972792	0.013875	0.00920435	0.346492	0.141348	0.653536	0.694727	5.72823e-06	0.0195273	0.963696	0.162011	1.5609e-06	0.00089448	1.54735e-55	4.77813e-05	3.88896e-05	0.936065	0.000780778	0.000568245	1.08074e-05	0.274242
	N	1376	1376	1376	1376	1376	1376	1376	1376	1376	1376	1376	1376	1376	1376	1376	1376	1376	1376	1376	1376	1376	1376	1376	1376	1376	1376	1376	1376	1376	1376
P3_32	Pearson Correlation	-0.00762865	.093**	0.0404282	-0.0053831	-0.0523003	-0.00621697	-0.0202174	-0.0240564	-0.000644332	0.0297258	-0.0270471	-0.0303083	-0.05091	0.0237113	0.000133547	0.00361996	.056*	-0.0172801	-0.0235806	0.0161039	0.0426391	-0.00335099	-0.0455001	0.00378754	0.0451612	0.0386246	.226**	.114**	.065*	.156**	0.0318294
	Sig. (2-tailed)	0.777385	0.000577578	0.133896	0.841869	0.0524261	0.817775	0.453647	0.372567	0.980949	0.270504	0.316069	0.261223	0.0590278	0.379464	0.996051	0.893277	0.0377415	0.521873	0.382099	0.5506	0.113888	0.901164	0.0915759	0.888368	0.0940202	0.152146	1.8259e-17	2.28049e-05	0.0163	6.06682e-09	0.238032
	N	1376	1376	1376	1376	1376	1376	1376	1376	1376	1376	1376	1376	1376	1376	1376	1376	1376	1376	1376	1376	1376	1376	1376	1376	1376	1376	1376	1376	1376	1376	1376
P3_33	Pearson Correlation	0.00414231	.097**	0.0117822	-.074**	-0.0392796	-0.0133735	-0.0473308	-.079**	-0.0231171	0.0254522	-.056*	-.055*	-0.0462229	-.072**	-0.0477218	-0.048401	-0.00226335	-.131**	-0.0422847	0.0234388	0.0501188	-0.0273033	-.055*	.094**	0.0264531	-0.0195327	.187**	.058*	.142**	.109**	0.0214459	.152**
	Sig. (2-tailed)	0.87799	0.000311657	0.662349	0.00627313	0.145311	0.620137	0.0792423	0.00348239	0.391526	0.34546	0.0369636	0.0424951	0.0865339	0.00778021	0.0767911	0.0726809	0.933151	1.05325e-06	0.116927	0.384968	0.0630825	0.311505	0.0413567	0.000508238	0.326818	0.469087	2.54669e-12	0.0307304	1.21754e-07	4.87476e-05	0.426675	1.31533e-08
	N	1376	1376	1376	1376	1376	1376	1376	1376	1376	1376	1376	1376	1376	1376	1376	1376	1376	1376	1376	1376	1376	1376	1376	1376	1376	1376	1376	1376	1376	1376	1376	1376
P3_34	Pearson Correlation	-0.00403993	.053*	.083**	-0.0283286	-0.0395743	0.00308308	-0.025307	-0.0445203	-0.040273	0.0405716	0.0223411	0.00556087	-.081**	0.0485429	0.0172317	-0.0460424	-0.0154868	-0.0508743	-.063*	0.0456035	.112**	0.00970874	0.00227945	.063*	0.0366879	-0.0137169	.223**	.148**	.113**	.251**	0.0442074	.301**	.363**
	Sig. (2-tailed)	0.880983	0.0474114	0.00195057	0.293676	0.142314	0.90903	0.34822	0.0987849	0.135397	0.132522	0.407623	0.836719	0.00249328	0.0718454	0.523039	0.0877717	0.565976	0.059206	0.0201612	0.0908408	3.28292e-05	0.71898	0.932676	0.0202283	0.173785	0.611184	5.49078e-17	3.40751e-08	2.55e-05	2.78417e-21	0.10118	3.72255e-30	3.22436e-44
	N	1376	1376	1376	1376	1376	1376	1376	1376	1376	1376	1376	1376	1376	1376	1376	1376	1376	1376	1376	1376	1376	1376	1376	1376	1376	1376	1376	1376	1376	1376	1376	1376	1376
**. Correlation is significant at the 0.01 level (2-tailed).
*. Correlation is significant at the 0.05 level (2-tailed).
